# Supplementary material for: Correlation of MR-Based Metabolomics and Molecular Profiling in the Tumor Microenvironment of Temozolomide-Treated Orthotopic GL261 Glioblastoma in Mice
Source: Int J Mol Sci. 2023 Dec 18;24(24):17628. doi: 10.3390/ijms242417628 (PMC10743933; doi:10.3390/ijms242417628)
Supplement: Supplementary file 1 [file ijms-24-17628-s001.zip]

Archive with 1 entries (1 files):
- ijms-2721858-supplementary.pdf
